# Supplementary material for: Real-Time Exposure to 3D-Printing Emissions Elicits Metabolic and Pro-Inflammatory Responses in Human Airway Epithelial Cells
Source: Toxics. 2024 Jan 13;12(1):67. doi: 10.3390/toxics12010067 (PMC10818734; doi:10.3390/toxics12010067)
Supplement: Supplementary file 1 [file toxics-12-00067-s001.zip]

Archive with 1 entries (1 files):
- toxics-2806223-supplementary.pdf
